# Supplementary material for: ﻿Integrative taxonomy and phylogenetic analyses of two Ceratomyxa species (Myxozoa, Ceratomyxidae) from the China Sea, including a new species description
Source: Zookeys. 2025 Sep 2;1250:359–75. doi: 10.3897/zookeys.1250.149263 (PMC12421247; doi:10.3897/zookeys.1250.149263)
Supplement: XML Treatment for Ceratomyxa dactyloptena [file zookeys.1250.149263-treatment1.xml]

<!DOCTYPE tp:taxon-treatment
  PUBLIC "-//TaxonX//DTD Taxonomic Treatment Publishing DTD v0 20100105//EN" "tax-treatment-NSO.dtd">
<tp:taxon-treatment xmlns:tp="http://www.plazi.org/taxpub"><tp:treatment-meta><kwd-group><label>Taxon classification</label><kwd>
                <named-content content-type="kingdom">Animalia</named-content>
              </kwd><kwd>
                <named-content content-type="order">Bivalvulida</named-content>
              </kwd><kwd>
                <named-content content-type="family">Ceratomyxidae</named-content>
              </kwd></kwd-group><mixed-citation publication-type="journal"><person-group><name><surname>Yang</surname><given-names>Chengzhong</given-names></name><name><surname>Yang</surname><given-names>Yuting</given-names></name><name><surname>Chen</surname><given-names>Xue</given-names></name><name><surname>Yang</surname><given-names>Shenghua</given-names></name><name><surname>Zhou</surname><given-names>Yang</given-names></name><name><surname>Ma</surname><given-names>Honggang</given-names></name><name><surname>Liu</surname><given-names>Yang</given-names></name><name><surname>Zhao</surname><given-names>Yuanjun</given-names></name></person-group><article-title>﻿Integrative taxonomy and phylogenetic analyses of two <italic><tp:taxon-name><tp:taxon-name-part taxon-name-part-type="genus" reg="Ceratomyxa">Ceratomyxa</tp:taxon-name-part></tp:taxon-name></italic> species (<tp:taxon-name><tp:taxon-name-part taxon-name-part-type="phylum">Myxozoa</tp:taxon-name-part></tp:taxon-name>, <tp:taxon-name><tp:taxon-name-part taxon-name-part-type="family">Ceratomyxidae</tp:taxon-name-part></tp:taxon-name>) from the China Sea, including a new species description</article-title><source>Zookeys</source><day>02</day><month>09</month><year>2025</year><volume>1250</volume><fpage>359</fpage><lpage>375</lpage><pub-id pub-id-type="doi">10.3897/zookeys.1250.149263</pub-id></mixed-citation></tp:treatment-meta><tp:nomenclature><label>﻿</label><tp:taxon-name><object-id xmlns:xlink="http://www.w3.org/1999/xlink" content-type="arpha" xlink:type="simple">5831EFC0-FFEB-5700-B1CB-3C64023D7CEF</object-id>
              <tp:taxon-name-part taxon-name-part-type="genus" reg="Ceratomyxa">Ceratomyxa</tp:taxon-name-part>
              <tp:taxon-name-part taxon-name-part-type="species" reg="dactyloptena">dactyloptena</tp:taxon-name-part>
              <object-id xmlns:xlink="http://www.w3.org/1999/xlink" content-type="zoobank" xlink:type="simple">https://zoobank.org/648669E0-FADE-4348-BA2C-06DD9AA2A508</object-id>
            </tp:taxon-name><tp:taxon-status xmlns:xlink="http://www.w3.org/1999/xlink" xlink:type="simple">sp. nov.</tp:taxon-status></tp:nomenclature><tp:treatment-sec sec-type="Type host" id="SECID0EBJAE"><title>Type host.</title><p>Oriental flying gurnard <italic><tp:taxon-name><tp:taxon-name-part taxon-name-part-type="genus" reg="Dactyloptena">Dactyloptena</tp:taxon-name-part> <tp:taxon-name-part taxon-name-part-type="species" reg="orientalis">orientalis</tp:taxon-name-part></tp:taxon-name></italic> Cuvier, 1829.</p></tp:treatment-sec><tp:treatment-sec sec-type="type locality" id="SECID0ESJAE"><title>Type locality.</title><p>Coastal waters near Sanya, South China Sea (<named-content xmlns:xlink="http://www.w3.org/1999/xlink" content-type="dwc:verbatimCoordinates" xlink:type="simple"><named-content content-type="geo-json" specific-use="{&#34;type&#34;:&#34;Point&#34;,&#34;coordinates&#34;:[109.508611,18.242222]}" id="NCID0E2JAE" xlink:type="simple">18°14'32"N, 109°30'31"E</named-content></named-content>).</p></tp:treatment-sec><tp:treatment-sec sec-type="Infection site" id="SECID0EAKAE"><title>Infection site.</title><p>Gallbladder.</p></tp:treatment-sec><tp:treatment-sec sec-type="Prevalence" id="SECID0EFKAE"><title>Prevalence.</title><p>42.9% (6/14). The infected hosts included 5 adults and 1 subadult.</p></tp:treatment-sec><tp:treatment-sec sec-type="Date of sampling" id="SECID0EKKAE"><title>Date of sampling.</title><p>15 August 2016.</p></tp:treatment-sec><tp:treatment-sec sec-type="type material" id="SECID0EPKAE"><title>Type material.</title><p>Syntypes (mounted in glycerin-alcohol-formalin; accession numbers SY2016081501) and DNA samples (accession numbers SY2016081501dna) were deposited in collection center of Animal Biology Key Laboratory of Chongqing Education Commission of China, Chongqing, PR China.</p></tp:treatment-sec><tp:treatment-sec sec-type="Pathology" id="SECID0EUKAE"><title>Pathology.</title><p>The parasite was found in the gallbladder of the host with no obvious pathological sign being observed. The damage to the host is unknown.</p></tp:treatment-sec><tp:treatment-sec sec-type="etymology" id="SECID0EZKAE"><title>Etymology.</title><p>The species epithet <italic>dactyloptena</italic> refers to the genus of the type host, <italic><tp:taxon-name><tp:taxon-name-part taxon-name-part-type="genus" reg="Dactyloptena">Dactyloptena</tp:taxon-name-part></tp:taxon-name></italic>.</p></tp:treatment-sec><tp:treatment-sec sec-type="description" id="SECID0EQLAE"><title>Description.</title><p>Immature myxospores at the vegetative stage were observed, displaying irregular shapes with two faintly discernible shell valves, and two polar capsules were distinctly visible (Fig. <xref ref-type="fig" rid="F2">2A</xref>). Mature myxospores were crescentic in sutural view, characterized by a slightly concave posterior margin and arched anterior, typical of the genus <italic><tp:taxon-name><tp:taxon-name-part taxon-name-part-type="genus" reg="Ceratomyxa">Ceratomyxa</tp:taxon-name-part></tp:taxon-name></italic>. The two shell valves were smooth, with one valve slightly longer than the other, joined by a thin, straight sutural line passing between the two polar capsules. Polar capsules were pyriform, equal in size, with their tapered ends directed toward the anterior top of the myxospore (Fig. <xref ref-type="fig" rid="F2">2B, C</xref>). Mature myxospores (<italic>N</italic> = 30) measured 30.0 ± 1.3 (27.2–32.8) µm in thickness and 6.4 ± 0.4 (5.7–7.0) µm in length, with a posterior angle of 152.9 ± 3.7° (146.2–158.9°). Two polar capsules (<italic>N</italic> = 60) were 2.9 ± 0.3 (2.3–3.3) µm in length and 2.4 ± 0.3 (1.7–2.8) µm in width, with polar filaments coiled in 3–4 turns.</p><fig id="F2" position="float" orientation="portrait"><object-id xmlns:xlink="http://www.w3.org/1999/xlink" content-type="doi" xlink:type="simple">10.3897/zookeys.1250.149263.figure2</object-id><object-id xmlns:xlink="http://www.w3.org/1999/xlink" content-type="arpha" xlink:type="simple">C2D38A28-FBB4-5715-ABB2-AADCF5DBB35D</object-id><label>Figure 2.</label><caption><p>Light microscope images and line drawings of ceratomyxids from this study. <bold>A–C.</bold> Immature myxospores (black arrows), mature myxospore, and line drawing of <italic><tp:taxon-name><tp:taxon-name-part taxon-name-part-type="genus" reg="Ceratomyxa">Ceratomyxa</tp:taxon-name-part> <tp:taxon-name-part taxon-name-part-type="species" reg="dactyloptena">dactyloptena</tp:taxon-name-part></tp:taxon-name></italic> sp. nov., respectively <bold>D–F.</bold> Immature myxospore (black arrow), mature myxospore, and line drawing of <italic><tp:taxon-name><tp:taxon-name-part taxon-name-part-type="genus" reg="Ceratomyxa">Ceratomyxa</tp:taxon-name-part> <tp:taxon-name-part taxon-name-part-type="species" reg="siganicola">siganicola</tp:taxon-name-part></tp:taxon-name></italic>, respectively.</p></caption><graphic xmlns:xlink="http://www.w3.org/1999/xlink" xlink:href="zookeys-1250-359_article-149263__-g002.jpg" position="float" orientation="portrait" xlink:type="simple" id="oo_1407641.jpg"><uri content-type="original_file" xlink:type="simple">https://binary.pensoft.net/fig/1407641</uri></graphic></fig></tp:treatment-sec><tp:treatment-sec sec-type="remarks" id="SECID0EMNAE"><title>Remarks.</title><p><italic><tp:taxon-name><tp:taxon-name-part taxon-name-part-type="genus" reg="Ceratomyxa">Ceratomyxa</tp:taxon-name-part> <tp:taxon-name-part taxon-name-part-type="species" reg="dactyloptena">dactyloptena</tp:taxon-name-part></tp:taxon-name></italic> sp. nov. is the only ceratomyxid identified from <italic><tp:taxon-name><tp:taxon-name-part taxon-name-part-type="genus" reg="Dactyloptena">D.</tp:taxon-name-part> <tp:taxon-name-part taxon-name-part-type="species" reg="orientalis">orientalis</tp:taxon-name-part></tp:taxon-name></italic> and morphologically resembling <italic><tp:taxon-name><tp:taxon-name-part taxon-name-part-type="genus" reg="Ceratomyxa">C.</tp:taxon-name-part> <tp:taxon-name-part taxon-name-part-type="species" reg="drepanopsettae">drepanopsettae</tp:taxon-name-part></tp:taxon-name></italic> Awerinzew, 1908, <italic><tp:taxon-name><tp:taxon-name-part taxon-name-part-type="genus" reg="Ceratomyxa">C.</tp:taxon-name-part> <tp:taxon-name-part taxon-name-part-type="species" reg="macapaensis">macapaensis</tp:taxon-name-part></tp:taxon-name></italic> Bittencourt, 2022, and <italic><tp:taxon-name><tp:taxon-name-part taxon-name-part-type="genus" reg="Ceratomyxa">C.</tp:taxon-name-part> <tp:taxon-name-part taxon-name-part-type="species" reg="orientalis">orientalis</tp:taxon-name-part></tp:taxon-name></italic> Dogiel, 1948. <italic><tp:taxon-name><tp:taxon-name-part taxon-name-part-type="genus" reg="Ceratomyxa">Ceratomyxa</tp:taxon-name-part> <tp:taxon-name-part taxon-name-part-type="species" reg="drepanopsettae">drepanopsettae</tp:taxon-name-part></tp:taxon-name></italic> can be readily distinguished from <italic><tp:taxon-name><tp:taxon-name-part taxon-name-part-type="genus" reg="Ceratomyxa">C.</tp:taxon-name-part> <tp:taxon-name-part taxon-name-part-type="species" reg="dactyloptena">dactyloptena</tp:taxon-name-part></tp:taxon-name></italic> sp. nov. by its substantially longer and thicker myxospores (Table <xref ref-type="table" rid="T1">1</xref>). Its polar capsules are also larger, and notably spherical, contrasting with the pyriform polar capsules observed in <italic><tp:taxon-name><tp:taxon-name-part taxon-name-part-type="genus" reg="Ceratomyxa">C.</tp:taxon-name-part> <tp:taxon-name-part taxon-name-part-type="species" reg="dactyloptena">dactyloptena</tp:taxon-name-part></tp:taxon-name></italic> sp. nov. (Table <xref ref-type="table" rid="T1">1</xref>). Additionally, <italic><tp:taxon-name><tp:taxon-name-part taxon-name-part-type="genus" reg="Ceratomyxa">C.</tp:taxon-name-part> <tp:taxon-name-part taxon-name-part-type="species" reg="drepanopsettae">drepanopsettae</tp:taxon-name-part></tp:taxon-name></italic> was described from <italic><tp:taxon-name><tp:taxon-name-part taxon-name-part-type="genus" reg="Pleuronichthys">Pleuronichthys</tp:taxon-name-part> <tp:taxon-name-part taxon-name-part-type="species" reg="cornutus">cornutus</tp:taxon-name-part></tp:taxon-name></italic> Temminck &amp; Schlegel, 1846 collected in the Yellow Sea, off Qingdao, China, whereas <italic><tp:taxon-name><tp:taxon-name-part taxon-name-part-type="genus" reg="Ceratomyxa">C.</tp:taxon-name-part> <tp:taxon-name-part taxon-name-part-type="species" reg="dactyloptena">dactyloptena</tp:taxon-name-part></tp:taxon-name></italic> sp. nov. infects <italic><tp:taxon-name><tp:taxon-name-part taxon-name-part-type="genus" reg="Dactyloptena">D.</tp:taxon-name-part> <tp:taxon-name-part taxon-name-part-type="species" reg="orientalis">orientalis</tp:taxon-name-part></tp:taxon-name></italic> and was identified from the South China Sea, off Sanya, China. <italic><tp:taxon-name><tp:taxon-name-part taxon-name-part-type="genus" reg="Ceratomyxa">Ceratomyxa</tp:taxon-name-part> <tp:taxon-name-part taxon-name-part-type="species" reg="macapaensis">macapaensis</tp:taxon-name-part></tp:taxon-name></italic>, a freshwater species and differs significantly from the new species by its smaller myxospores and smaller polar capsules (Table <xref ref-type="table" rid="T1">1</xref>). Although both species possess pyriform polar capsules, their environmental origins clearly separate them: <italic><tp:taxon-name><tp:taxon-name-part taxon-name-part-type="genus" reg="Ceratomyxa">C.</tp:taxon-name-part> <tp:taxon-name-part taxon-name-part-type="species" reg="macapaensis">macapaensis</tp:taxon-name-part></tp:taxon-name></italic> was discovered in the Piririm River (Brazil), parasitizing <italic><tp:taxon-name><tp:taxon-name-part taxon-name-part-type="genus" reg="Mesonauta">Mesonauta</tp:taxon-name-part> <tp:taxon-name-part taxon-name-part-type="species" reg="festivus">festivus</tp:taxon-name-part></tp:taxon-name></italic> Heckel, 1840, while <italic><tp:taxon-name><tp:taxon-name-part taxon-name-part-type="genus" reg="Ceratomyxa">C.</tp:taxon-name-part> <tp:taxon-name-part taxon-name-part-type="species" reg="dactyloptena">dactyloptena</tp:taxon-name-part></tp:taxon-name></italic> sp. nov. is marine and occurs in Chinese coastal waters. <italic><tp:taxon-name><tp:taxon-name-part taxon-name-part-type="genus" reg="Ceratomyxa">Ceratomyxa</tp:taxon-name-part> <tp:taxon-name-part taxon-name-part-type="species" reg="orientalis">orientalis</tp:taxon-name-part></tp:taxon-name></italic> possesses considerably longer and thicker myxospores compared to the new species (Table <xref ref-type="table" rid="T1">1</xref>). Its polar capsules are also slightly larger (Table <xref ref-type="table" rid="T1">1</xref>). Furthermore, <italic><tp:taxon-name><tp:taxon-name-part taxon-name-part-type="genus" reg="Ceratomyxa">C.</tp:taxon-name-part> <tp:taxon-name-part taxon-name-part-type="species" reg="orientalis">orientalis</tp:taxon-name-part></tp:taxon-name></italic> was described from <italic><tp:taxon-name><tp:taxon-name-part taxon-name-part-type="genus" reg="Sardinops">Sardinops</tp:taxon-name-part> <tp:taxon-name-part taxon-name-part-type="species" reg="sagax">sagax</tp:taxon-name-part></tp:taxon-name></italic> Jenyns, 1842 in the Sea of Japan (Russia) and clearly differs in both host and locality from <italic><tp:taxon-name><tp:taxon-name-part taxon-name-part-type="genus" reg="Ceratomyxa">C.</tp:taxon-name-part> <tp:taxon-name-part taxon-name-part-type="species" reg="dactyloptena">dactyloptena</tp:taxon-name-part></tp:taxon-name></italic> sp. nov.</p><table-wrap id="T1" position="float" orientation="portrait"><label>Table 1.</label><caption><p>Comparative morphometrics of <italic><tp:taxon-name><tp:taxon-name-part taxon-name-part-type="genus" reg="Ceratomyxa">Ceratomyxa</tp:taxon-name-part> <tp:taxon-name-part taxon-name-part-type="species" reg="dactyloptena">dactyloptena</tp:taxon-name-part></tp:taxon-name></italic> sp. nov. with similar species. ND, data not available.</p></caption><table id="TID0EBDBG" rules="all"><tbody><tr><th rowspan="1" colspan="1">Species</th><th rowspan="1" colspan="1">Myxospore size (length × thickness; µm)</th><th rowspan="1" colspan="1">Polar capsule size (length × width; µm)</th><th rowspan="1" colspan="1">Posterior angle (°)</th><th rowspan="1" colspan="1">Polar capsule shape</th><th rowspan="1" colspan="1">Host</th><th rowspan="1" colspan="1">Locality</th><th rowspan="1" colspan="1">Reference</th></tr><tr><td rowspan="1" colspan="1"><italic><tp:taxon-name><tp:taxon-name-part taxon-name-part-type="genus" reg="Ceratomyxa">C.</tp:taxon-name-part> <tp:taxon-name-part taxon-name-part-type="species" reg="dactyloptena">dactyloptena</tp:taxon-name-part></tp:taxon-name></italic> n. sp.</td><td rowspan="1" colspan="1">6.4 ± 0.4(5.7–7.0) × 30.0 ± 1.3(27.2–32.8)</td><td rowspan="1" colspan="1">2.9 ± 0.3 (2.3–3.3) × 2.4 ± 0.3 (1.7–2.8)</td><td rowspan="1" colspan="1">152.9 ± 3.7 (146.2–158.9)</td><td rowspan="1" colspan="1">Pyriform</td><td rowspan="1" colspan="1"><italic><tp:taxon-name><tp:taxon-name-part taxon-name-part-type="genus" reg="Dactyloptena">Dactyloptena</tp:taxon-name-part> <tp:taxon-name-part taxon-name-part-type="species" reg="orientalis">orientalis</tp:taxon-name-part></tp:taxon-name></italic> Cuvier, 1829</td><td rowspan="1" colspan="1">South China Sea, off Sanya, China</td><td rowspan="1" colspan="1">
                      <bold>Present study</bold>
                    </td></tr><tr><td rowspan="1" colspan="1"><italic><tp:taxon-name><tp:taxon-name-part taxon-name-part-type="genus" reg="Ceratomyxa">C.</tp:taxon-name-part> <tp:taxon-name-part taxon-name-part-type="species" reg="drepanopsettae">drepanopsettae</tp:taxon-name-part></tp:taxon-name></italic> Awerinzew, 1908</td><td rowspan="1" colspan="1">11.3(11–12) × 56.8 (52–62)</td><td rowspan="1" colspan="1">4.3(4.0–4.5)</td><td rowspan="1" colspan="1">ND</td><td rowspan="1" colspan="1">Spherical</td><td rowspan="1" colspan="1"><italic><tp:taxon-name><tp:taxon-name-part taxon-name-part-type="genus" reg="Pleuronichthys">Pleuronichthys</tp:taxon-name-part> <tp:taxon-name-part taxon-name-part-type="species" reg="cornutus">cornutus</tp:taxon-name-part></tp:taxon-name></italic> Temminck &amp; Schlegel, 1846</td><td rowspan="1" colspan="1">Yellow Sea, off qingdao, China</td><td rowspan="1" colspan="1">
                      <xref ref-type="bibr" rid="B36">Zhao and Song 2003</xref>
                    </td></tr><tr><td rowspan="1" colspan="1"><italic><tp:taxon-name><tp:taxon-name-part taxon-name-part-type="genus" reg="Ceratomyxa">C.</tp:taxon-name-part> <tp:taxon-name-part taxon-name-part-type="species" reg="macapaensis">macapaensis</tp:taxon-name-part></tp:taxon-name></italic> Bittencourt da Silva, Hamoy, de Carvalho, da Silva, Videira, Carvalho &amp; Matos, 2022</td><td rowspan="1" colspan="1">4.2 ± 0.5 × 22.75 ± 0.3</td><td rowspan="1" colspan="1">1.86 ± 0.3 × 1.63 ± 0.1</td><td rowspan="1" colspan="1">ND</td><td rowspan="1" colspan="1">Pyriform</td><td rowspan="1" colspan="1"><italic><tp:taxon-name><tp:taxon-name-part taxon-name-part-type="genus" reg="Mesonauta">Mesonauta</tp:taxon-name-part> <tp:taxon-name-part taxon-name-part-type="species" reg="festivus">festivus</tp:taxon-name-part></tp:taxon-name></italic> Heckel, 1840</td><td rowspan="1" colspan="1">Piririm River, Amapá, Brazil</td><td rowspan="1" colspan="1">
                      <xref ref-type="bibr" rid="B3">Bittencourt et al. 2022</xref>
                    </td></tr><tr><td rowspan="1" colspan="1"><italic><tp:taxon-name><tp:taxon-name-part taxon-name-part-type="genus" reg="Ceratomyxa">C.</tp:taxon-name-part> <tp:taxon-name-part taxon-name-part-type="species" reg="orientalis">orientalis</tp:taxon-name-part></tp:taxon-name></italic> Dogiel, 1948</td><td rowspan="1" colspan="1">7–11 × 33–72</td><td rowspan="1" colspan="1">3–3.3</td><td rowspan="1" colspan="1">ND</td><td rowspan="1" colspan="1">ND</td><td rowspan="1" colspan="1"><italic><tp:taxon-name><tp:taxon-name-part taxon-name-part-type="genus" reg="Sardinops">Sardinops</tp:taxon-name-part> <tp:taxon-name-part taxon-name-part-type="species" reg="sagax">sagax</tp:taxon-name-part></tp:taxon-name></italic> Jenyns, 1842</td><td rowspan="1" colspan="1">Sea of Japan, Russia</td><td rowspan="1" colspan="1"><xref ref-type="bibr" rid="B7">Eiras 2006</xref>;</td></tr><tr><td rowspan="1" colspan="1"><italic><tp:taxon-name><tp:taxon-name-part taxon-name-part-type="genus" reg="Ceratomyxa">C.</tp:taxon-name-part> <tp:taxon-name-part taxon-name-part-type="species" reg="qingdaoensis">qingdaoensis</tp:taxon-name-part></tp:taxon-name></italic> Zhao, Al-Farraj, Al-Rasheid &amp; Song, 2015</td><td rowspan="1" colspan="1">6.5 ± 0.5 (6.0–7.0) × 46.0 ± 2.8 (42.0–48.0)</td><td rowspan="1" colspan="1">2.8 ± 0.2 (2.5–3.0)</td><td rowspan="1" colspan="1">162–175</td><td rowspan="1" colspan="1">Spherical</td><td rowspan="1" colspan="1"><italic><tp:taxon-name><tp:taxon-name-part taxon-name-part-type="genus" reg="Argyrosomus">Argyrosomus</tp:taxon-name-part> <tp:taxon-name-part taxon-name-part-type="species" reg="argentatus">argentatus</tp:taxon-name-part></tp:taxon-name></italic> Houttuyn, 1872</td><td rowspan="1" colspan="1">Yellow Sea, off Qingdao, China</td><td rowspan="1" colspan="1">Zhao et al.<break/> 2015</td></tr><tr><td rowspan="1" colspan="1"><italic><tp:taxon-name><tp:taxon-name-part taxon-name-part-type="genus" reg="Ceratomyxa">C.</tp:taxon-name-part> <tp:taxon-name-part taxon-name-part-type="species" reg="saurida">saurida</tp:taxon-name-part></tp:taxon-name></italic> Zhao, Al-Farraj, Al-Rasheid &amp; Song, 2015</td><td rowspan="1" colspan="1">9.7 ± 0.5 (9.0–10.5) × 42.7 ± 2.5 (39.5–47)</td><td rowspan="1" colspan="1">3.6 ± 0.4 (3.0–4.0)</td><td rowspan="1" colspan="1">130–165</td><td rowspan="1" colspan="1">Spherical</td><td rowspan="1" colspan="1"><italic><tp:taxon-name><tp:taxon-name-part taxon-name-part-type="genus" reg="Saurida">Saurida</tp:taxon-name-part> <tp:taxon-name-part taxon-name-part-type="species" reg="elongata">elongata</tp:taxon-name-part></tp:taxon-name></italic> Temminck &amp; Schlege, 1846</td><td rowspan="1" colspan="1">Yellow Sea, off Qingdao, China</td><td rowspan="1" colspan="1">Zhao et al.<break/> 2015</td></tr><tr><td rowspan="1" colspan="1"><italic><tp:taxon-name><tp:taxon-name-part taxon-name-part-type="genus" reg="Ceratomyxa">C.</tp:taxon-name-part> <tp:taxon-name-part taxon-name-part-type="species" reg="hemitriptera">hemitriptera</tp:taxon-name-part></tp:taxon-name></italic> Zhao, Al-Farraj, Al-Rasheid &amp; Song, 2015</td><td rowspan="1" colspan="1">9.2 ± 0.3 (8.8–9.5) × 83.0 ± 3.3 (80.0–88.9)</td><td rowspan="1" colspan="1">4.8 ± 0.2 (4.0–5.0)</td><td rowspan="1" colspan="1">162–170</td><td rowspan="1" colspan="1">Spherical</td><td rowspan="1" colspan="1"><italic><tp:taxon-name><tp:taxon-name-part taxon-name-part-type="genus" reg="Hemitripterus">Hemitripterus</tp:taxon-name-part> <tp:taxon-name-part taxon-name-part-type="species" reg="villosus">villosus</tp:taxon-name-part></tp:taxon-name></italic> Pallas, 1814</td><td rowspan="1" colspan="1">Yellow Sea, off Qingdao, China</td><td rowspan="1" colspan="1">Zhao et al.<break/> 2015</td></tr></tbody></table></table-wrap><p>Among all valid <italic><tp:taxon-name><tp:taxon-name-part taxon-name-part-type="genus" reg="Ceratomyxa">Ceratomyxa</tp:taxon-name-part></tp:taxon-name></italic> species recorded in China, <italic><tp:taxon-name><tp:taxon-name-part taxon-name-part-type="genus" reg="Ceratomyxa">C.</tp:taxon-name-part> <tp:taxon-name-part taxon-name-part-type="species" reg="qingdaoensis">qingdaoensis</tp:taxon-name-part></tp:taxon-name></italic> Zhao, Al-Farraj, Al-Rasheid &amp; Song, 2015, <italic><tp:taxon-name><tp:taxon-name-part taxon-name-part-type="genus" reg="Ceratomyxa">C.</tp:taxon-name-part> <tp:taxon-name-part taxon-name-part-type="species" reg="saurida">saurida</tp:taxon-name-part></tp:taxon-name></italic> Zhao, Al-Farraj, Al-Rasheid &amp; Song, 2015, and <italic><tp:taxon-name><tp:taxon-name-part taxon-name-part-type="genus" reg="Ceratomyxa">C.</tp:taxon-name-part> <tp:taxon-name-part taxon-name-part-type="species" reg="hemitriptera">hemitriptera</tp:taxon-name-part></tp:taxon-name></italic> Zhao, Al-Farraj, Al-Rasheid &amp; Song, 2015 share some morphological resemblance to <italic><tp:taxon-name><tp:taxon-name-part taxon-name-part-type="genus" reg="Ceratomyxa">C.</tp:taxon-name-part> <tp:taxon-name-part taxon-name-part-type="species" reg="dactyloptena">dactyloptena</tp:taxon-name-part></tp:taxon-name></italic> sp. nov. However, the new species can be reliably distinguished from these species based on a combination of spore dimensions, polar capsule characteristics, host, and locality data. The myxospore length of <italic><tp:taxon-name><tp:taxon-name-part taxon-name-part-type="genus" reg="Ceratomyxa">C.</tp:taxon-name-part> <tp:taxon-name-part taxon-name-part-type="species" reg="dactyloptena">dactyloptena</tp:taxon-name-part></tp:taxon-name></italic> sp. nov. is nearly identical to that of <italic><tp:taxon-name><tp:taxon-name-part taxon-name-part-type="genus" reg="Ceratomyxa">C.</tp:taxon-name-part> <tp:taxon-name-part taxon-name-part-type="species" reg="qingdaoensis">qingdaoensis</tp:taxon-name-part></tp:taxon-name></italic>, yet the latter possesses markedly greater spore thickness (Table <xref ref-type="table" rid="T1">1</xref>). The polar capsule length of <italic><tp:taxon-name><tp:taxon-name-part taxon-name-part-type="genus" reg="Ceratomyxa">C.</tp:taxon-name-part> <tp:taxon-name-part taxon-name-part-type="species" reg="qingdaoensis">qingdaoensis</tp:taxon-name-part></tp:taxon-name></italic> is comparable to that of the new species, but its polar capsules are spherical, whereas those of the new species are pyriform (Table <xref ref-type="table" rid="T1">1</xref>). Additionally, <italic><tp:taxon-name><tp:taxon-name-part taxon-name-part-type="genus" reg="Ceratomyxa">C.</tp:taxon-name-part> <tp:taxon-name-part taxon-name-part-type="species" reg="qingdaoensis">qingdaoensis</tp:taxon-name-part></tp:taxon-name></italic> exhibits a larger posterior angle than <italic><tp:taxon-name><tp:taxon-name-part taxon-name-part-type="genus" reg="Ceratomyxa">C.</tp:taxon-name-part> <tp:taxon-name-part taxon-name-part-type="species" reg="dactyloptena">dactyloptena</tp:taxon-name-part></tp:taxon-name></italic> sp. nov. and occurs in a different host (<italic><tp:taxon-name><tp:taxon-name-part taxon-name-part-type="genus" reg="Argyrosomus">Argyrosomus</tp:taxon-name-part> <tp:taxon-name-part taxon-name-part-type="species" reg="argentatus">argentatus</tp:taxon-name-part></tp:taxon-name></italic> Houttuyn, 1872) and locality (Yellow Sea, off Qingdao, China). <italic><tp:taxon-name><tp:taxon-name-part taxon-name-part-type="genus" reg="Ceratomyxa">Ceratomyxa</tp:taxon-name-part> <tp:taxon-name-part taxon-name-part-type="species" reg="saurida">saurida</tp:taxon-name-part></tp:taxon-name></italic> can be distinguished from <italic><tp:taxon-name><tp:taxon-name-part taxon-name-part-type="genus" reg="Ceratomyxa">C.</tp:taxon-name-part> <tp:taxon-name-part taxon-name-part-type="species" reg="dactyloptena">dactyloptena</tp:taxon-name-part></tp:taxon-name></italic> sp. nov. by its larger myxospores and longer polar capsules (Table <xref ref-type="table" rid="T1">1</xref>). Similar to <italic><tp:taxon-name><tp:taxon-name-part taxon-name-part-type="genus" reg="Ceratomyxa">C.</tp:taxon-name-part> <tp:taxon-name-part taxon-name-part-type="species" reg="qingdaoensis">qingdaoensis</tp:taxon-name-part></tp:taxon-name></italic>, the polar capsules of <italic><tp:taxon-name><tp:taxon-name-part taxon-name-part-type="genus" reg="Ceratomyxa">C.</tp:taxon-name-part> <tp:taxon-name-part taxon-name-part-type="species" reg="saurida">saurida</tp:taxon-name-part></tp:taxon-name></italic> are spherical, contrasting with the pyriform capsules of the new species. The posterior angle of <italic><tp:taxon-name><tp:taxon-name-part taxon-name-part-type="genus" reg="Ceratomyxa">C.</tp:taxon-name-part> <tp:taxon-name-part taxon-name-part-type="species" reg="saurida">saurida</tp:taxon-name-part></tp:taxon-name></italic> is slightly more variable and overlaps partially with that of the new species, but its host (<italic><tp:taxon-name><tp:taxon-name-part taxon-name-part-type="genus" reg="Saurida">Saurida</tp:taxon-name-part> <tp:taxon-name-part taxon-name-part-type="species" reg="elongata">elongata</tp:taxon-name-part></tp:taxon-name></italic> Temminck &amp; Schlege, 1846) and distribution (Yellow Sea, off Qingdao, China) are distinct (Table <xref ref-type="table" rid="T1">1</xref>). <italic><tp:taxon-name><tp:taxon-name-part taxon-name-part-type="genus" reg="Ceratomyxa">Ceratomyxa</tp:taxon-name-part> <tp:taxon-name-part taxon-name-part-type="species" reg="hemitriptera">hemitriptera</tp:taxon-name-part></tp:taxon-name></italic> is readily separated from <italic><tp:taxon-name><tp:taxon-name-part taxon-name-part-type="genus" reg="Ceratomyxa">C.</tp:taxon-name-part> <tp:taxon-name-part taxon-name-part-type="species" reg="dactyloptena">dactyloptena</tp:taxon-name-part></tp:taxon-name></italic> sp. nov. by having considerably thicker myxospores and larger polar capsules (Table <xref ref-type="table" rid="T1">1</xref>). The myxospore length is also greater (Table <xref ref-type="table" rid="T1">1</xref>). As with the other two species, <italic><tp:taxon-name><tp:taxon-name-part taxon-name-part-type="genus" reg="Ceratomyxa">C.</tp:taxon-name-part> <tp:taxon-name-part taxon-name-part-type="species" reg="hemitriptera">hemitriptera</tp:taxon-name-part></tp:taxon-name></italic> has spherical polar capsules, while those of <italic><tp:taxon-name><tp:taxon-name-part taxon-name-part-type="genus" reg="Ceratomyxa">C.</tp:taxon-name-part> <tp:taxon-name-part taxon-name-part-type="species" reg="dactyloptena">dactyloptena</tp:taxon-name-part></tp:taxon-name></italic> sp. nov. are pyriform. Moreover, <italic><tp:taxon-name><tp:taxon-name-part taxon-name-part-type="genus" reg="Ceratomyxa">C.</tp:taxon-name-part> <tp:taxon-name-part taxon-name-part-type="species" reg="hemitriptera">hemitriptera</tp:taxon-name-part></tp:taxon-name></italic> infects a different host (<italic><tp:taxon-name><tp:taxon-name-part taxon-name-part-type="genus" reg="Hemitripterus">Hemitripterus</tp:taxon-name-part> <tp:taxon-name-part taxon-name-part-type="species" reg="villosus">villosus</tp:taxon-name-part></tp:taxon-name></italic> Pallas, 1814) and is found in a different geographic location (Yellow Sea, off Qingdao, China).</p></tp:treatment-sec><ref-list><ref id="B36"><mixed-citation xmlns:xlink="http://www.w3.org/1999/xlink" xlink:type="simple"><person-group><name name-style="western"><surname>Zhao</surname><given-names>YJ</given-names></name><name name-style="western"><surname>Song</surname><given-names>WB</given-names></name></person-group> (<year>2003</year>) <article-title>Myxosporeans (<tp:taxon-name><tp:taxon-name-part taxon-name-part-type="class">Myxosporea</tp:taxon-name-part></tp:taxon-name>: <tp:taxon-name><tp:taxon-name-part taxon-name-part-type="order">Bivalvulida</tp:taxon-name-part></tp:taxon-name>: <tp:taxon-name><tp:taxon-name-part taxon-name-part-type="family">Ceratomyxidae</tp:taxon-name-part></tp:taxon-name>) parasitic in marine fishes from the coasts of the Yellow Sea in China, with description of a new species <italic><tp:taxon-name><tp:taxon-name-part taxon-name-part-type="genus">Ceratomyxa</tp:taxon-name-part> <tp:taxon-name-part taxon-name-part-type="species">huanghaiensis</tp:taxon-name-part></tp:taxon-name></italic> sp. nov.</article-title><source>Acta Zootaxonomica Sinica</source><volume>28</volume>: <fpage>13</fpage>–<lpage>19</lpage>.</mixed-citation></ref><ref id="B3"><mixed-citation xmlns:xlink="http://www.w3.org/1999/xlink" xlink:type="simple"><person-group><name name-style="western"><surname>Bittencourt</surname><given-names>LS</given-names></name><name name-style="western"><surname>Da Silva</surname><given-names>DT</given-names></name><name name-style="western"><surname>Hamoy</surname><given-names>I</given-names></name><name name-style="western"><surname>De Carvalho</surname><given-names>AA</given-names></name><name name-style="western"><surname>Da Silva</surname><given-names>MF</given-names></name><name name-style="western"><surname>Videira</surname><given-names>M</given-names></name><name name-style="western"><surname>Carvalho</surname><given-names>JCT</given-names></name><name name-style="western"><surname>Matos</surname><given-names>E</given-names></name></person-group> (<year>2022</year>) <article-title>Morphological and phylogenetic features of <italic><tp:taxon-name><tp:taxon-name-part taxon-name-part-type="genus">Ceratomyxa</tp:taxon-name-part> <tp:taxon-name-part taxon-name-part-type="species">macapaensis</tp:taxon-name-part></tp:taxon-name></italic> n. sp. (<tp:taxon-name><tp:taxon-name-part taxon-name-part-type="phylum">Myxozoa</tp:taxon-name-part></tp:taxon-name>: <tp:taxon-name><tp:taxon-name-part taxon-name-part-type="family">Ceratomyxidae</tp:taxon-name-part></tp:taxon-name>) in <italic><tp:taxon-name><tp:taxon-name-part taxon-name-part-type="genus">Mesonauta</tp:taxon-name-part> <tp:taxon-name-part taxon-name-part-type="species">festivus</tp:taxon-name-part></tp:taxon-name></italic> Heckel, 1840 (<tp:taxon-name><tp:taxon-name-part taxon-name-part-type="order">Cichliformes</tp:taxon-name-part></tp:taxon-name>: <tp:taxon-name><tp:taxon-name-part taxon-name-part-type="family">Cichlidae</tp:taxon-name-part></tp:taxon-name>) from the Eastern Amazon Region.</article-title><source>Acta Parasitologica</source><volume>67</volume>(<issue>1</issue>): <fpage>322</fpage>–<lpage>329</lpage>. <ext-link xlink:href="10.1007/s11686-021-00460-x" ext-link-type="doi" xlink:type="simple">https://doi.org/10.1007/s11686-021-00460-x</ext-link></mixed-citation></ref><ref id="B7"><mixed-citation xmlns:xlink="http://www.w3.org/1999/xlink" xlink:type="simple"><person-group><name name-style="western"><surname>Eiras</surname><given-names>JC</given-names></name></person-group> (<year>2006</year>) <article-title>Synopsis of the species of <italic><tp:taxon-name><tp:taxon-name-part taxon-name-part-type="genus">Ceratomyxa</tp:taxon-name-part></tp:taxon-name></italic> Thélohan, 1892 (<tp:taxon-name><tp:taxon-name-part taxon-name-part-type="phylum">Myxozoa</tp:taxon-name-part></tp:taxon-name>: <tp:taxon-name><tp:taxon-name-part taxon-name-part-type="class">Myxosporea</tp:taxon-name-part></tp:taxon-name>: <tp:taxon-name><tp:taxon-name-part taxon-name-part-type="family">Ceratomyxidae</tp:taxon-name-part></tp:taxon-name>).</article-title><source>Systematic Parasitology</source><volume>65</volume>(<issue>1</issue>): <fpage>49</fpage>–<lpage>71</lpage>. <ext-link xlink:href="10.1007/s11230-006-9039-5" ext-link-type="doi" xlink:type="simple">https://doi.org/10.1007/s11230-006-9039-5</ext-link></mixed-citation></ref></ref-list></tp:taxon-treatment>
