# Supplementary material for: ﻿Integrative taxonomy and phylogenetic analyses of two Ceratomyxa species (Myxozoa, Ceratomyxidae) from the China Sea, including a new species description
Source: Zookeys. 2025 Sep 2;1250:359–75. doi: 10.3897/zookeys.1250.149263 (PMC12421247; doi:10.3897/zookeys.1250.149263)
Supplement: XML Treatment for Ceratomyxa siganicola [file zookeys.1250.149263-treatment2.xml]

<!DOCTYPE tp:taxon-treatment
  PUBLIC "-//TaxonX//DTD Taxonomic Treatment Publishing DTD v0 20100105//EN" "tax-treatment-NSO.dtd">
<tp:taxon-treatment xmlns:tp="http://www.plazi.org/taxpub"><tp:treatment-meta><kwd-group><label>Taxon classification</label><kwd>
                <named-content content-type="kingdom">Animalia</named-content>
              </kwd><kwd>
                <named-content content-type="order">Bivalvulida</named-content>
              </kwd><kwd>
                <named-content content-type="family">Ceratomyxidae</named-content>
              </kwd></kwd-group><mixed-citation publication-type="journal"><person-group><name><surname>Yang</surname><given-names>Chengzhong</given-names></name><name><surname>Yang</surname><given-names>Yuting</given-names></name><name><surname>Chen</surname><given-names>Xue</given-names></name><name><surname>Yang</surname><given-names>Shenghua</given-names></name><name><surname>Zhou</surname><given-names>Yang</given-names></name><name><surname>Ma</surname><given-names>Honggang</given-names></name><name><surname>Liu</surname><given-names>Yang</given-names></name><name><surname>Zhao</surname><given-names>Yuanjun</given-names></name></person-group><article-title>﻿Integrative taxonomy and phylogenetic analyses of two <italic><tp:taxon-name><tp:taxon-name-part taxon-name-part-type="genus" reg="Ceratomyxa">Ceratomyxa</tp:taxon-name-part></tp:taxon-name></italic> species (<tp:taxon-name><tp:taxon-name-part taxon-name-part-type="phylum">Myxozoa</tp:taxon-name-part></tp:taxon-name>, <tp:taxon-name><tp:taxon-name-part taxon-name-part-type="family">Ceratomyxidae</tp:taxon-name-part></tp:taxon-name>) from the China Sea, including a new species description</article-title><source>Zookeys</source><day>02</day><month>09</month><year>2025</year><volume>1250</volume><fpage>359</fpage><lpage>375</lpage><pub-id pub-id-type="doi">10.3897/zookeys.1250.149263</pub-id></mixed-citation></tp:treatment-meta><tp:nomenclature><label>﻿</label><tp:taxon-name><object-id xmlns:xlink="http://www.w3.org/1999/xlink" content-type="arpha" xlink:type="simple">4EA8B1AB-1592-52A7-8494-8A5FA49F1979</object-id>
              <tp:taxon-name-part taxon-name-part-type="genus" reg="Ceratomyxa">Ceratomyxa</tp:taxon-name-part>
              <tp:taxon-name-part taxon-name-part-type="species" reg="siganicola">siganicola</tp:taxon-name-part>
            </tp:taxon-name><tp:taxon-authority>Zhang, Zhao, Yang &amp; Yang, 2019</tp:taxon-authority></tp:nomenclature><tp:treatment-sec sec-type="Type host" id="SECID0E4LAG"><title>Type host.</title><p>Mottled spinefoot <italic><tp:taxon-name><tp:taxon-name-part taxon-name-part-type="genus" reg="Siganus">Siganus</tp:taxon-name-part> <tp:taxon-name-part taxon-name-part-type="species" reg="fuscescens">fuscescens</tp:taxon-name-part></tp:taxon-name></italic> Houttuyn, 1782 (<tp:taxon-name><tp:taxon-name-part taxon-name-part-type="order">Perciformes</tp:taxon-name-part></tp:taxon-name>, <tp:taxon-name><tp:taxon-name-part taxon-name-part-type="family">Siganidae</tp:taxon-name-part></tp:taxon-name>) for strain 1 (thereafter called S1 for short), strain 2 (thereafter called S2 for short), strain 3 (thereafter called S3 for short) and strain 5 (thereafter called S5 for short).</p></tp:treatment-sec><tp:treatment-sec sec-type="Other host" id="SECID0EYMAG"><title>Other host.</title><p>Mozambique tilapia <italic><tp:taxon-name><tp:taxon-name-part taxon-name-part-type="genus" reg="Oreochromis">Oreochromis</tp:taxon-name-part> <tp:taxon-name-part taxon-name-part-type="species" reg="mossambicus">mossambicus</tp:taxon-name-part></tp:taxon-name></italic> Peters, 1852 (<tp:taxon-name><tp:taxon-name-part taxon-name-part-type="order">Perciformes</tp:taxon-name-part></tp:taxon-name>: <tp:taxon-name><tp:taxon-name-part taxon-name-part-type="family">Cichlidae</tp:taxon-name-part></tp:taxon-name>) for strain 4 (thereafter called S4 for short).</p></tp:treatment-sec><tp:treatment-sec sec-type="Infection site" id="SECID0ETNAG"><title>Infection site.</title><p>Gallbladder.</p></tp:treatment-sec><tp:treatment-sec sec-type="Date and localities of sampling" id="SECID0EYNAG"><title>Date and localities of sampling.</title><p>April 24, 2021 in coastal waters of Xiamen, East China Sea, China (<named-content xmlns:xlink="http://www.w3.org/1999/xlink" content-type="dwc:verbatimCoordinates" xlink:type="simple"><named-content content-type="geo-json" specific-use="{&#34;type&#34;:&#34;Point&#34;,&#34;coordinates&#34;:[118.078056,24.467222]}" id="NCID0EBOAG" xlink:type="simple">24°28'2"N, 118°4'41"E</named-content></named-content>) for S1; May 1, 2021 in coastal waters of Xiamen, East China Sea, China (<named-content xmlns:xlink="http://www.w3.org/1999/xlink" content-type="dwc:verbatimCoordinates" xlink:type="simple"><named-content content-type="geo-json" specific-use="{&#34;type&#34;:&#34;Point&#34;,&#34;coordinates&#34;:[118.079722,24.464722]}" id="NCID0EJOAG" xlink:type="simple">24°27'53"N, 118°4'47"E</named-content></named-content>) for S2; November 9, 2020 in coastal waters of Fangchenggang, South China Sea, China (<named-content xmlns:xlink="http://www.w3.org/1999/xlink" content-type="dwc:verbatimCoordinates" xlink:type="simple"><named-content content-type="geo-json" specific-use="{&#34;type&#34;:&#34;Point&#34;,&#34;coordinates&#34;:[108.356944,21.685556]}" id="NCID0EROAG" xlink:type="simple">21°41'8"N, 108°21'25"E</named-content></named-content>) for S3; November 9, 2020 in coastal waters of Fangchenggang, South China Sea, China (<named-content xmlns:xlink="http://www.w3.org/1999/xlink" content-type="dwc:verbatimCoordinates" xlink:type="simple"><named-content content-type="geo-json" specific-use="{&#34;type&#34;:&#34;Point&#34;,&#34;coordinates&#34;:[108.350833,21.690833]}" id="NCID0EZOAG" xlink:type="simple">21°41'27"N, 108°21'3"E</named-content></named-content>) for S4; August 5, 2021 in coastal waters of Wanning, South China Sea, China (<named-content xmlns:xlink="http://www.w3.org/1999/xlink" content-type="dwc:verbatimCoordinates" xlink:type="simple"><named-content content-type="geo-json" specific-use="{&#34;type&#34;:&#34;Point&#34;,&#34;coordinates&#34;:[110.463611,18.750833]}" id="NCID0EBPAG" xlink:type="simple">18°45'3"N, 110°27'49"E</named-content></named-content>) for S5.</p></tp:treatment-sec><tp:treatment-sec sec-type="Prevalence" id="SECID0EGPAG"><title>Prevalence.</title><p>66.7% (8/12) for S1; 33.3% (5/15) for S2; 25.0% (2/8) for S3; 33.3% (6/18) for S4; 40.0% (10/25) for S5.</p></tp:treatment-sec><tp:treatment-sec sec-type="Pathology" id="SECID0ELPAG"><title>Pathology.</title><p>The parasite is found in the gallbladder of the host. No obvious pathological sign was observed, so the extent of damage to the host remains unknown.</p></tp:treatment-sec><tp:treatment-sec sec-type="material" id="SECID0EQPAG"><title>Deposition of materials.</title><p>Specimens of <italic><tp:taxon-name><tp:taxon-name-part taxon-name-part-type="genus" reg="Ceratomyxa">C.</tp:taxon-name-part> <tp:taxon-name-part taxon-name-part-type="species" reg="siganicola">siganicola</tp:taxon-name-part></tp:taxon-name></italic> (mounted in glycerin-alcohol-formalin; accession number XM2021042401 for S1, XM2021050101 for S2, GX2020110901 for S3, GX2020110902 for S4, HN2021080501 for S5) and DNA (accession number XM-2021042401dna for S1, XM-2021050101dna for S2, GX-2020110901dna for S3, GX-2020110902dna for S4, HN-2021080501dna for S5) were deposited in the collection center of Animal Biology Key Laboratory of Chongqing Education Commission of China, Chongqing, PR China.</p></tp:treatment-sec><tp:treatment-sec sec-type="description" id="SECID0EBQAG"><title>Description.</title><p>Immature myxospores in the vegetative stage displayed irregular shapes with two faintly discernible shell valves. Despite the irregular morphology, two polar capsules were clearly visible (Fig. <xref ref-type="fig" rid="F2">2D</xref>). Mature myxospores exhibited morphological traits consistent with the genus <italic><tp:taxon-name><tp:taxon-name-part taxon-name-part-type="genus" reg="Ceratomyxa">Ceratomyxa</tp:taxon-name-part></tp:taxon-name></italic>. In side sutural view, myxospores were boat-shaped, with two smooth, symmetrical shell valves terminating in straight, blunt ends. The sutural line was straight and distinct, dividing the myxospore into two equal valves (Fig. <xref ref-type="fig" rid="F2">2E, F</xref>). Measurements of mature myxospores (<italic>N</italic> = 30) revealed a thickness of 19.2 ± 5 (17.7–21.5) µm and a length of 4.8 ± 0.6 (3.8–6.0) µm. The posterior angle was slightly concave, measuring 171.8 ± 3.3° (162.7–179.4°). Each myxospore contained two spherical, equal-sized polar capsules with a diameter of 2.5 ± 0.3 (2.0–3.2) µm and polar filaments with 3–4 coils. The morphological features observed in this sample align with previous descriptions of <italic><tp:taxon-name><tp:taxon-name-part taxon-name-part-type="genus" reg="Ceratomyxa">C.</tp:taxon-name-part> <tp:taxon-name-part taxon-name-part-type="species" reg="siganicola">siganicola</tp:taxon-name-part></tp:taxon-name></italic>, particularly with the original description by <xref ref-type="bibr" rid="B34">Zhang et al. (2019)</xref>.</p></tp:treatment-sec><tp:treatment-sec><!--Section generated to contain objects referenced in tp:taxon-treatment.--><fig id="F2" position="float" orientation="portrait"><object-id xmlns:xlink="http://www.w3.org/1999/xlink" content-type="doi" xlink:type="simple">10.3897/zookeys.1250.149263.figure2</object-id><object-id xmlns:xlink="http://www.w3.org/1999/xlink" content-type="arpha" xlink:type="simple">C2D38A28-FBB4-5715-ABB2-AADCF5DBB35D</object-id><label>Figure 2.</label><caption><p>Light microscope images and line drawings of ceratomyxids from this study. <bold>A–C.</bold> Immature myxospores (black arrows), mature myxospore, and line drawing of <italic><tp:taxon-name><tp:taxon-name-part taxon-name-part-type="genus" reg="Ceratomyxa">Ceratomyxa</tp:taxon-name-part> <tp:taxon-name-part taxon-name-part-type="species" reg="dactyloptena">dactyloptena</tp:taxon-name-part></tp:taxon-name></italic> sp. nov., respectively <bold>D–F.</bold> Immature myxospore (black arrow), mature myxospore, and line drawing of <italic><tp:taxon-name><tp:taxon-name-part taxon-name-part-type="genus" reg="Ceratomyxa">Ceratomyxa</tp:taxon-name-part> <tp:taxon-name-part taxon-name-part-type="species" reg="siganicola">siganicola</tp:taxon-name-part></tp:taxon-name></italic>, respectively.</p></caption><graphic xmlns:xlink="http://www.w3.org/1999/xlink" xlink:href="zookeys-1250-359_article-149263__-g002.jpg" position="float" orientation="portrait" xlink:type="simple" id="oo_1407641.jpg"><uri content-type="original_file" xlink:type="simple">https://binary.pensoft.net/fig/1407641</uri></graphic></fig></tp:treatment-sec><ref-list><ref id="B34"><mixed-citation xmlns:xlink="http://www.w3.org/1999/xlink" xlink:type="simple"><person-group><name name-style="western"><surname>Zhang</surname><given-names>DD</given-names></name><name name-style="western"><surname>Zhao</surname><given-names>YJ</given-names></name><name name-style="western"><surname>Yang</surname><given-names>SH</given-names></name><name name-style="western"><surname>Yang</surname><given-names>CZ</given-names></name></person-group> (<year>2019</year>) <article-title>Morphological and molecular identification of a novel species, <italic><tp:taxon-name><tp:taxon-name-part taxon-name-part-type="genus">Ceratomyxa</tp:taxon-name-part> <tp:taxon-name-part taxon-name-part-type="species">siganicola</tp:taxon-name-part></tp:taxon-name></italic> n. sp. (<tp:taxon-name><tp:taxon-name-part taxon-name-part-type="phylum">Myxozoa</tp:taxon-name-part></tp:taxon-name>: <tp:taxon-name><tp:taxon-name-part taxon-name-part-type="family">Ceratomyxidae</tp:taxon-name-part></tp:taxon-name>) from <italic><tp:taxon-name><tp:taxon-name-part taxon-name-part-type="genus">Siganus</tp:taxon-name-part> <tp:taxon-name-part taxon-name-part-type="species">fuscescens</tp:taxon-name-part></tp:taxon-name></italic>, in East China Sea.</article-title><source>Acta Parasitologica</source><volume>64</volume>(<issue>3</issue>): <fpage>596</fpage>–<lpage>602</lpage>. <ext-link xlink:href="10.2478/s11686-019-00077-1" ext-link-type="doi" xlink:type="simple">https://doi.org/10.2478/s11686-019-00077-1</ext-link></mixed-citation></ref></ref-list></tp:taxon-treatment>
